# Supplementary material for: Methods of Assessing Nailfold Capillaroscopy Compared to Video Capillaroscopy in Patients with Systemic Sclerosis—A Critical Review of the Literature
Source: Diagnostics (Basel). 2023 Jun 28;13(13):2204. doi: 10.3390/diagnostics13132204 (PMC10341321; doi:10.3390/diagnostics13132204)
Supplement: Supplementary file 1 [file diagnostics-13-02204-s001.zip]

Archive with 1 entries (1 files):
- diagnostics-2406700-supplementary.pdf
